# Supplementary material for: Antiviral Toll-like Receptor Signaling in Non-Parenchymal Liver Cells Is Restricted to TLR3
Source: Viruses. 2022 Jan 24;14(2):218. doi: 10.3390/v14020218 (PMC8874605; doi:10.3390/v14020218)
Supplement: Supplementary file 1 [file viruses-14-00218-s001.zip]

Archive with 1 entries (1 files):
- viruses-1542452-supplementary.pdf
